# Supplementary material for: Beneath the Bark and Beyond the Known: The First Record of Tineobius Ashmead (Hymenoptera: Chalcidoidea: Eupelmidae) in China with a Description of Two New Species
Source: Insects. 2025 Jun 5;16(6):597. doi: 10.3390/insects16060597 (PMC12193237; doi:10.3390/insects16060597)
Supplement: Supplementary file 1 [file insects-16-00597-s001.zip]

Archive with 2 entries (2 files):
- Table S1 Genetic distance of COI within species under K2P model.pdf
- Table S2 Interspecific pairwise distance of Tineobius based on COI sequences (%).pdf
